# Supplementary material for: Loss of Brain‐Derived Estrogen Is Associated With Sex‐ and Age‐Dependent Alterations in Memory, Affective Behavior, and Hippocampal Extracellular Matrix Gene Expression
Source: Aging Cell. 2026 May 26;25(6):e70551. doi: 10.1111/acel.70551 (PMC13239850; doi:10.1111/acel.70551)
Supplement: Supplementary file 1 — Figure S1: Characterization of fertility and body weight in bArKO and tArKO female mice. Average litter size of (A) bArKO and (B) tArKO mice. The average number of pups per litter was calculated when control, bArKO, WT, or tArKO females were mated with age‐matched WT males for 4 months. Age‐matched floxed aromatase female mice were used as controls for bArKO mice and wild type (WT) mice served as controls for tArKO mice. two‐tailed Student's t test, *p < 0.05, n = 5 per group. Body weight was assessed weekly from 3 to 48 weeks of age in (C) female bArKO and (D) female tArKO mice. 2‐tailed Student's t test, *p < 0.05, n = 7–8 for controls, n = 8 for bArKO mice, n = 7 for WT and tArKO mice. Figure S2: Memory for novel object recognition is not different among old bArKO and tArKO mice of both sexes. Novel object recognition (NOR) testing was performed in old bArKO mice (A and C) and old tArKO mice (B and D) of both sexes at the age of > 19 months. Discrimination index for time exploring the novel object was calculated for old bArKO (A) and tArKO (B) mice. Discrimination index for interactions with the novel object was calculated for old bArKO (C) and tArKO (D) mice. The number of mice used in the test is indicated in the graph. Two‐way ANOVA with Tukey's multiple comparison test was used. Figure S3: Memory for social recognition is not different among old bArKO and tArKO mice of both sexes. Social recognition (SR) testing was performed in old bArKO mice (A and C) and old tArKO mice (B and D) of both sexes at the age of > 19 months. The experimental mouse was videotaped for 10 min; SR was measured by (A and B) the number of interactions with as well as (C and D) the time spent around the “old” and “new” intruder mice. For bArKO mice, n = 9 for control males, n = 5 for bArKO males, n = 6 control females, and n = 5 bArKO females. For tArKO mice, n = 8 for males and WT females and n = 6 for tArKO female mice. Two‐way ANOVA with Tukey's multiple comparison test was used. Fi [file ACEL-25-e70551-s001.zip]

Archive with 2 entries (2 files):
- ACEL_70551__pe supplemental figure legends 5.25.2026.docx
- acel70551-sup-0001-Supinfo1@Zhao supplementary material.pdf
