# Supplementary material for: Loss of Brain‐Derived Estrogen Is Associated With Sex‐ and Age‐Dependent Alterations in Memory, Affective Behavior, and Hippocampal Extracellular Matrix Gene Expression
Source: Aging Cell. 2026 May 26;25(6):e70551. doi: 10.1111/acel.70551 (PMC13239850; doi:10.1111/acel.70551)
Supplement: Supplementary file 2 — Table S1: DEGs between old and young mice in each sex‐genotype group (male/female‐control). [file ACEL-25-e70551-s002.xlsx]

## Sheet: Sheet1
Supplemental Table 1 DEGs between old and young mice in each sex-genotype group (male/female-control [Ctrl]/bArKO)
All groups	bArKO_only	Ctrl_only	Female_only	Male_only	Male_bArKO_only	Female_bArKO_only	Male_Ctrl_only	Female_Ctrl_only	Female_Ctrl+Female_bArKO+male_bArKO	Female_Ctrl+Female_bArKO+male_Ctrl	Male_Ctrl+Male_bArKO+Female_bArKO	Male_WT+Female_bArKO
C4b	Neat1	Sgk1	Gfap	Gm54109	Snhg11	Cd74	Zdbf2	Lars2	Ctss	Lyz2	Vegfa	Gpr17
Ighm	Trf		Tyrobp		Nr4a3	Spp1	Pcsk1n	Adamts1
	Apod		Clec7a		Meg3	Osmr	Cirbp	C1qa
	Anln		Sik1		Plekhb1	H2-K1	Tsc22d3
	Itih3		Igkc		Gatm	Vim	Slc29a4
	Pcdhb9		C1qb		Il33	Dcn	Spata13
	Hapln2				Nectin3	Ctsz	Rbm3
	Abca8a				Tmem63a	C1qc
	Klk6				Prr18	Mpeg1
	Zfp36l2				Pcdh20	Fbln5
					Lrrc45	Apold1
					Sytl2	Camk2d
					Shtn1	Ogn
					Septin4	Anxa5
					Erbin	Tmem176b
					Aspa	H2-Eb1
					Sox10	Epha6
					Gjc3	Cxcl16
					Miat	H2-Aa
					Gjb1	Trem2
					Malat1	Ccn2
					Ccnd2	B2m
					Leng8	Gpr34
					Plekhh1	Trhde
					Fbxo32	Itgax
					Nrp1	Gm56999
					Kif13b	Ccl6
					Ppp1r14a	Slc11a1
					Srsf5	Ctsh
					Tnfaip8l3	Bmp6
					Trim59	H2-D1
					Kcnt1	Gng11
					Adamts4	Anxa2
					Arsg	Gpx3
					Clasrp	Ptprc
					Otub2	H2-Ab1
					Galnt6	Cobl
					Firre	Vwf
					Il16	Fcgr2b
					Plaat3	Plcb4
					Ttyh2	Ccbe1
					Dcc	Aspg
					Ermn	Tlr7
					Gm3764	Cst7
					Dbndd2	Rbp3
					Zfp692	Mgp
					Tmem88b	Btg2
					Pdlim2	Cd63
					Gm42756	Tph1
					Neto1	Zc3hav1
					Mbp	Col6a1
					Cdc42ep2	Tal2
					Plxnb3	Ifit3
					S1pr5	Lag3
					Pou4f1	Plek
					Evi2a	Slc17a6
					Gm36855	Lsp1
					Mobp	Serping1
					Cdh9	Itgb2
					Frzb
					Kdm7a
					Cdc42ep1
					Prr5l
					Gm19500
					Slc12a2
					AI480526
					Col9a3
					Unc5b
					Nkx6-2
					Sec14l5
					Rnf207
					Tspan18
					Adss1
					Ak4
					Rab34
					Micall1
					Mcam
					Ints6l
					Sntb2
					Tac2
					Pde8a
					Acvr1c
					Itgb4
					Rffl
					Arl5b
					Pabpn1
					Chrnb3
					Reno1
					Rerg
					Stxbp2
					Pcdhb2
					Sncg
					Popdc3
					Rab10os
					Sox2ot
					Serpinb1a
					Fah
					Bcas1
					Rassf4
					Tmem125
					Mir124-2hg
					Pde1c
					Dusp26
					Olfml1
					Opalin
					Adamtsl4
					Kcnt2
					Myo1d
					Frmd8
					Ssh3
					Tox
					Tppp3
					Sulf1
					Il1r1
					Chrna3
					Cd82
					Trim36
					Gpr68
